# Supplementary material for: The Role of FAS Receptor Methylation in Osteosarcoma Metastasis
Source: Int J Mol Sci. 2023 Jul 29;24(15):12155. doi: 10.3390/ijms241512155 (PMC10418590; doi:10.3390/ijms241512155)
Supplement: Supplementary file 1 [file ijms-24-12155-s001.zip]

Archive with 1 entries (1 files):
- ijms-2503403-supplementary.pdf
